# Supplementary material for: Synergistic and antagonistic drug interactions in the treatment of systemic fungal infections
Source: eLife. 2020 May 5;9:e54160. doi: 10.7554/eLife.54160 (PMC7200157; doi:10.7554/eLife.54160)
Supplement: Figure 4—source data 5. — FICI scores for nafcillin in combination with fluconazole. All scores are FICI 50. [file elife-54160-fig4-data5.xlsx]

## Sheet: Sheet1
Source Data Table 8.
Cry neo 1	Cry neo 2	Cry neo 3	Cry neo 4	Cry neo 5	Cry neo 7	Cry neo 8	Auris 1	Auris 2	Auris 3
5	4.5	4.5	4.5	4.5	6	8.5	0.50098	0.75	0.50098
9	4.25	4.25	5	4.5	4.5	9	3	2	2
